# Supplementary material for: Thyroid Hormone Receptor α Controls the Hind Limb Metamorphosis by Regulating Cell Proliferation and Wnt Signaling Pathways in Xenopus tropicalis
Source: Int J Mol Sci. 2022 Jan 22;23(3):1223. doi: 10.3390/ijms23031223 (PMC8835992; doi:10.3390/ijms23031223)
Supplement: Supplementary file 1 [file ijms-23-01223-s001.zip]

Archive with 1 entries (1 files):
- ijms-1537650-supplementary.pdf
